# Supplementary material for: Surveillance of impact of PCV-10 vaccine on pneumococcal meningitis in Mozambique, 2013 – 2015
Source: PLoS One. 2017 Jun 12;12(6):e0177746. doi: 10.1371/journal.pone.0177746 (PMC5467806; doi:10.1371/journal.pone.0177746)
Supplement: S1 Dataset — (XLSX) [file pone.0177746.s001.xlsx]

## Sheet: PBM_Database_2013_2015
Sample Codg.	Sex	Age (month)	YEAR	Local Site	Culture Result	PCR Results	Ct Value	Serotype
2013_001	Male	6	2013	HCN	Negative	Negative
2013_002	Male	59	2013	HCN	Negative	Negative
2013_003	Male	6	2013	HCN	Negative	Negative
2013_004	Male	24	2013	HCN	Negative	Negative
2013_005	Female	3	2013	HCN	Negative	Negative
2013_006	Male	48	2013	HCN	Negative	S. pneumoniae	33
2013_007	Female	4	2013	HCN	Negative	S. pneumoniae	27	6A/6B
2013_008	Male	6	2013	HCN	Negative	S. pneumoniae	33	9V/9A
2013_009	Male	18	2013	HCN	Negative	Negative
2013_010	Female	6	2013	HCN	Negative	Negative
2013_011	Female	11	2013	HCN	Negative	S. pneumoniae	35
2013_012	Male	59	2013	HCN	Negative	Negative
2013_013	Male	12	2013	HCN	Negative	Negative
2013_014	Male	2	2013	HCN	Positive	S. pneumoniae	20	5
2013_015	Female	4	2013	HCM	Negative	S. pneumoniae	25	6A/6B
2013_016	Female	31	2013	HCN	Positive	S. pneumoniae	25	23F
2013_017	Male	2	2013	HCN	Negative	Negative
2013_018	Female	2	2013	HCN	Negative	S. pneumoniae	30	14
2013_019	Female	3	2013	HCN	Negative	S. pneumoniae	35
2013_020	Female	20	2013	HCN	Negative	S. pneumoniae	32	NT
2013_021	Female	2	2013	HCN	Negative	S. agalactiae
2013_022	Female	11	2013	HCN	Negative	H. influenzae
2013_023	Male	7	2013	HCN	Negative	S. pneumoniae	35
2013_024	Male	45	2013	HCN	Negative	Negative
2013_025	Female	2	2013	HCN	Negative	Negative
2013_026	Male	4	2013	HCN	Negative	Negative
2013_027	Male	2	2013	HCN	Negative	Negative
2013_028	Male	24	2013	HCN	Negative	Negative
2013_029	Male	5	2013	HCN	Positive	S. pneumoniae	32	14
2013_030	Female	23	2013	HCN	Negative	H. influenzae
2013_031	Male	6	2013	HCN	Negative	Negative
2013_032	Male	48	2013	HCM	Negative	Negative
2013_033	Male	4	2013	HCN	Negative	Negative
2013_034	Male	2	2013	HCN	Negative	Negative
2013_035	Female	2	2013	HCN	Negative	S. pneumoniae	34	19A
2013_036	Female	4	2013	HCN	Negative	H. influenzae
2013_037	Female	2	2013	HCN	Negative	Negative
2013_038	Female	1	2013	HCN	Negative	S. pneumoniae	30	1
2013_039	Male	48	2013	HCN	Negative	S. pneumoniae	33
2013_040	Female	5	2013	HCN	Negative	S. pneumoniae	31	12F/12A/12B/44/46
2013_041	Female	2	2013	HCN	Negative	S. pneumoniae	18	5
2013_042	Male	7	2013	HCN	Negative	Negative
2013_043	Male	12	2013	HCN	Negative	Negative
2013_044	Female	35	2013	HCN	Negative	Negative
2013_045	Female	2	2013	HCN	Negative	Negative
2013_046	Male	3	2013	HCN	Negative	Negative
2013_047	Male	9	2013	HCN	Negative	Negative
2013_048	Female	7	2013	HCN	Negative	Negative
2013_049	Male	3	2013	HCN	Negative	S. pneumoniae	34
2013_050	Female	0	2013	HCN	Negative	S. agalactiae
2013_051	Female	1	2013	HCN	Negative	Negative
2013_052	Female	1	2013	HCN	Negative	Negative
2013_053	Female	5	2013	HCN	Negative	S. agalactiae
2013_054	Female	7	2013	HCN	Negative	H. influenzae
2013_055	Female	4	2013	HCN	Negative	S. agalactiae
2013_056	Female	8	2013	HCN	Negative	S. agalactiae
2013_057	Female	1	2013	HCN	Negative	Negative
2013_058	Male	3	2013	HCN	Negative	H. influenzae
2013_059	Female	3	2013	HCN	Negative	Negative
2013_060	Male	36	2013	HCN	Negative	Negative
2013_061	Male	9	2013	HCN	Negative	Negative
2013_062	Male	48	2013	HCN	Negative	Negative
2013_063	Female	6	2013	HCB	Negative	S. pneumoniae	35	1
2013_064	Male	17	2013	HCB	Negative	Negative
2013_065	Female	36	2013	HCB	Negative	Negative
2013_066	Female	36	2013	HCB	Negative	Negative
2013_067	Female	22	2013	HCN	Negative	Negative
2013_068	Female	36	2013	HCN	Negative	Negative
2013_069	Male	3	2013	HCN	Negative	S. pneumoniae	30	6A/6B
2013_070	Male	7	2013	HCN	Negative	Negative
2013_071	Male	8	2013	HCN	Negative	Negative
2013_072	Male	3	2013	HCN	Negative	H. influenzae
2013_073	Male	1	2013	HCN	Negative	Negative
2013_074	Male	17	2013	HCN	Negative	Negative
2013_075	Male	1	2013	HCN	Negative	Negative
2013_076	Male	18	2013	HCN	Negative	S. pneumoniae	35
2013_077	Male	11	2013	HCN	Negative	S. pneumoniae	35
2013_078	Female	12	2013	HCN	Negative	S. pneumoniae	34
2013_079	Female	48	2013	HCN	Negative	Negative
2013_080	Female	6	2013	HCM	Negative	S. pneumoniae	34	5
2013_081	Male	9	2013	HCM	Positive	S. pneumoniae	35
2013_082	Male	5	2013	HCM	Positive	S. pneumoniae	30	22F/22A
2013_083	Male	15	2013	HCN	Negative	S. pneumoniae	35
2013_084	Female	36	2013	HCN	Negative	Negative
2013_085	Female	7	2013	HCN	Negative	S. pneumoniae	33
2013_086	Male	10	2013	HCN	Negative	N. meningitidis
2013_087	Female	4	2013	HCN	Negative	H. influenzae
2013_088	Male	37	2013	HCN	Negative	Negative
2013_089	Female	11	2013	HCN	Negative	H. influenzae
2013_090	Male	47	2013	HCN	Positive	S. pneumoniae	20	14
2013_091	Male	13	2013	HCN	Negative	S. pneumoniae	34
2013_092	Male	22	2013	HCM	Negative	S. pneumoniae	35
2013_093	Female	7	2013	HCN	Negative	Negative
2013_094	Male	3	2013	HCN	Negative	H. influenzae
2013_095	Male	4	2013	HCN	Negative	Negative
2013_096	Female	7	2013	HCM	Positive	S. pneumoniae	30	23F
2013_097	Male	6	2013	HCM	Positive	S. pneumoniae	20	5
2013_098	Female	47	2013	HCM	Negative	H. influenzae
2013_099	Male	7	2013	HCN	Negative	H. influenzae
2013_100	Female	7	2013	HCN	Negative	S. pneumoniae	34
2013_101	Male	5	2013	HCN	Negative	H. influenzae
2013_102	Female	5	2013	HCB	Negative	H. influenzae
2013_103	Female	5	2013	HCB	Negative	H. influenzae
2013_104	Male	48	2013	HCM	Negative	Negative
2013_105	Male	5	2013	HCN	Negative	H. influenzae
2013_106	Female	59	2013	HCN	Negative	N. meningitidis
2013_107	Female	4	2013	HCN	Negative	H. influenzae
2013_108	Male	4	2013	HCN	Negative	H. influenzae
2013_109	Female	29	2013	HCN	Negative	S. pneumoniae	32	14
2013_110	Male	59	2013	HCN	Negative	S. pneumoniae	27	9V/9A
2013_111	Male	36	2013	HCM	Positive	S. pneumoniae	19	5
2013_112	Female	0	2013	HCM	Negative	S. agalactiae
2013_113	Male	16	2013	HCN	Negative	H. influenzae
2013_114	Female	26	2013	HCN	Negative	Negative
2013_115	Female	7	2013	HCN	Negative	H. influenzae
2013_116	Female	9	2013	HCN	Negative	Negative
2013_117	Female	9	2013	HCN	Negative	S. pneumoniae	34
2013_118	Male	11	2013	HCN	Negative	H. influenzae
2013_119	Male	23	2013	HCM	Negative	S. pneumoniae	35
2013_120	Female	5	2013	HCN	Negative	H. influenzae
2013_121	Female	2	2013	HCN	Negative	H. influenzae
2013_122	Male	2	2013	HCN	Negative	S. pneumoniae	35	15B/C
2013_123	Male	59	2013	HCN	Negative	S. pneumoniae	26	9V/9A
2013_124	Female	3	2013	HCN	Negative	S. pneumoniae	31	4
2013_125	Female	59	2013	HCN	Negative	S. pneumoniae	25	6A/6B
2013_126	Female	24	2013	HCN	Negative	H. influenzae	27
2013_127	Male	11	2013	HCN	Negative	Negative	20
2013_128	Male	48	2013	HCN	Negative	Negative
2013_129	Female	8	2013	HCN	Negative	S. pneumoniae	33
2013_130	Male	16	2013	HCN	Negative	S. pneumoniae	32	NT
2013_131	Male	12	2013	HCB	Negative	S. pneumoniae	34
2013_132	Female	36	2013	HCB	Negative	H. influenzae
2013_133	Female	0	2013	HCB	Negative	S. agalactiae
2013_134	Male	49	2013	HCM	Negative	Negative
2013_135	Female	8	2013	HCM	Negative	H. influenzae
2013_136	Male	48	2013	HCB	Negative	H. influenzae
2013_137	Female	6	2013	HCM	Positive	S. pneumoniae	23	12F/12A/12B/44/46
2013_138	Male	5	2013	HCN	Negative	Negative
2013_139	Female	1	2013	HCN	Positive	S. pneumoniae	27	1
2013_140	Male	6	2013	HCN	Negative	Negative
2013_141	Male	7	2013	HCN	Negative	Negative
2013_142	Male	7	2013	HCN	Negative	H. influenzae
2013_143	Female	12	2013	HCN	Negative	N. meningitidis
2013_144	Female	0	2013	HCN	Negative	S. agalactiae
2013_145	Female	22	2013	HCN	Negative	N. meningitidis
2013_146	Female	9	2013	HCM	Negative	H. influenzae
2013_147	Female	38	2013	HCM	Negative	Negative
2013_148	Male	52	2013	HCM	Positive	S. pneumoniae	19	3
2013_149	Male	9	2013	HCM	Negative	S. pneumoniae	33
2013_150	Female	47	2013	HCM	Negative	Negative
2013_151	Male	9	2013	HCM	Positive	S. pneumoniae	35
2013_152	Male	36	2013	HCM	Negative	Negative
2013_153	Male	23	2013	HCN	Negative	S. pneumoniae	34
2013_154	Male	0	2013	HCN	Negative	S. agalactiae
2013_155	Male	1	2013	HCN	Negative	Negative
2013_156	Male	59	2013	HCN	Negative	Negative
2013_157	Male	5	2013	HCN	Negative	Negative
2013_158	Male	5	2013	HCM	Positive	S. pneumoniae	27	23F
2013_159	Female	0	2013	HCM	Negative	S. agalactiae
2013_160	Female	6	2013	HCM	Negative	Negative
2013_161	Female	0	2013	HCN	Negative	S. agalactiae
2013_162	Male	17	2013	HCN	Negative	S. pneumoniae	34
2013_163	Female	3	2013	HCN	Negative	H. influenzae
2013_164	Male	12	2013	HCN	Negative	S. pneumoniae	32	NT
2013_165	Male	9	2013	HCN	Negative	S. pneumoniae	35
2013_166	Male	57	2013	HCN	Negative	Negative					35
2013_167	Female	1	2013	HCN	Positive	S. pneumoniae	16	5
2013_168	Female	1	2013	HCN	Negative	S. pneumoniae	32	5
2013_169	Female	2	2013	HCM	Negative	Negative
2013_170	Male	7	2013	HCM	Negative	Negative
2013_171	Female	3	2013	HCM	Negative	Negative
2013_172	Female	6	2013	HCM	Negative	Negative
2013_173	Male	2	2013	HCM	Positive	S. pneumoniae	27	22F/22A
2013_174	Male	2	2013	HCM	Negative	S. agalactiae
2013_175	Female	1	2013	HCM	Negative	Negative
2013_176	Male	48	2013	HCN	Negative	Negative
2013_177	Female	35	2013	HCN	Negative	Negative
2013_178	Male	30	2013	HCN	Negative	Negative
2013_179	Female	48	2013	HCM	Negative	S. pneumoniae	27	18A/18B/18C/18F
2013_180	Male	8	2013	HCN	Negative	Negative
2013_181	Male	17	2013	HCN	Negative	Negative
2013_182	Male	12	2013	HCN	Negative	Negative
2013_183	Female	27	2013	HCM	Negative	Negative
2013_184	Female	23	2013	HCM	Positive	S. pneumoniae	34
2013_185	Male	35	2013	HCN	Negative	Negative
2013_186	Female	48	2013	HCN	Negative	Negative
2013_187	Female	7	2013	HCN	Negative	Negative
2013_188	Male	59	2013	HCB	Negative	Negative
2013_189	Male	59	2013	HCB	Negative	H. influenzae
2013_190	Female	59	2013	HCB	Negative	Negative
2013_191	Female	59	2013	HCB	Negative	Negative
2013_192	Female	48	2013	HCM	Negative	Negative
2013_193	Male	21	2013	HCM	Negative	Negative
2013_194	Male	45	2013	HCM	Negative	Negative
2013_195	Female	41	2013	HCM	Negative	Negative
2013_196	Female	38	2013	HCM	Negative	Negative
2013_197	Male	59	2013	HCM	Negative	H. influenzae
2013_198	Male	12	2013	HCM	Negative	Negative
2013_199	Female	39	2013	HCN	Negative	Negative
2013_200	Male	24	2013	HCN	Negative	Negative
2013_201	Male	48	2013	HCN	Negative	Negative
2013_202	Female	30	2013	HCN	Negative	Negative
2013_203	Female	1	2013	HCN	Positive	S. pneumoniae	26	14
2013_204	Female	2	2013	HCN	Negative	S. pneumoniae	30	1
2013_205	Female	7	2013	HCN	Negative	Negative
2013_206	Female	3	2013	HCM	Negative	Negative
2013_207	Female	3	2013	HCM	Negative	S. pneumoniae	35
2013_208	Male	24	2013	HCM	Positive	S. pneumoniae	35
2013_209	Female	21	2013	HCM	Negative	S. pneumoniae	35
2013_210	Male	11	2013	HCM	Negative	S. pneumoniae	35
2013_211	Male	11	2013	HCN	Positive	S. pneumoniae	25	5
2013_212	Male	1	2013	HCN	Negative	S. pneumoniae	30	14
2013_213	Female	59	2013	HCN	Negative	Negative
2013_214	Male	48	2013	HCB	Negative	Negative
2013_215	Female	59	2013	HCB	Negative	Negative
2013_216	Female	59	2013	HCM	Positive	S. pneumoniae	21	1
2013_217	Male	12	2013	HCM	Negative	S. pneumoniae	35
2013_218	Male	42	2013	HCM	Negative	Negative
2013_219	Male	6	2013	HCM	Negative	Negative
2013_220	Female	36	2013	HCM	Negative	Negative
2013_221	Male	59	2013	HCM	Negative	S. pneumoniae	30	1
2013_222	Male	2	2013	HCM	Negative	H. influenzae
2013_223	Female	6	2013	HCM	Negative	Negative
2013_224	Male	3	2013	HCM	Positive	S. pneumoniae	34
2013_225	Male	6	2013	HCM	Negative	S. pneumoniae	27	6A/6B
2013_226	Female	8	2013	HCM	Negative	S. pneumoniae	34
2013_227	Female	24	2013	HCM	Negative	Negative
2013_228	Male	24	2013	HCM	Negative	Negative
2013_229	Female	7	2013	HCM	Negative	S. pneumoniae	31	15B/C
2013_230	Male	2	2013	HCN	Negative	Negative
2013_231	Female	49	2013	HCN	Negative	Negative
2013_232	Female	17	2013	HCN	Negative	Negative
2013_233	Male	39	2013	HCN	Negative	Negative
2013_234	Female	1	2013	HCN	Negative	Negative
2013_235	Male	48	2013	HCN	Positive	S. pneumoniae	35
2013_236	Female	11	2013	HCN	Negative	S. pneumoniae	35
2013_237	Female	1	2013	HCN	Negative	S. pneumoniae	35
2013_238	Male	6	2013	HCN	Negative	Negative
2013_239	Male	2	2013	HCN	Negative	Negative
2013_240	Female	23	2013	HCN	Negative	Negative
2013_241	Female	59	2013	HCN	Negative	Negative
2013_242	Female	20	2013	HCN	Negative	Negative
2013_243	Female	5	2013	HCM	Positive	S. pneumoniae	20	23F
2013_244	Male	3	2013	HCM	Negative	H. influenzae
2013_245	Male	7	2013	HCM	Negative	S. pneumoniae	35
2013_246	Male	6	2013	HCM	Negative	Negative
2013_247	Female	5	2013	HCM	Negative	Negative
2013_248	Male	49	2013	HCM	Negative	Negative
2013_249	Female	4	2013	HCM	Negative	H. influenzae
2013_250	Male	58	2013	HCN	Negative	Negative
2013_251	Female	47	2013	HCN	Negative	Negative
2013_252	Female	39	2013	HCN	Negative	Negative
2013_253	Female	38	2013	HCN	Negative	Negative
2013_254	Male	7	2013	HCN	Negative	S. pneumoniae	34
2013_255	Female	5	2013	HCN	Negative	S. pneumoniae	30	9V/9A
2013_256	Male	7	2013	HCM	Negative	Negative
2013_257	Female	9	2013	HCN	Negative	S. pneumoniae	35
2013_258	Female	6	2013	HCN	Positive	S. pneumoniae	20	23F
2013_259	Female	9	2013	HCN	Negative	H. influenzae
2013_260	Male	0	2013	HCN	Negative	H. influenzae
2013_261	Male	7	2013	HCN	Negative	S. pneumoniae	35
2013_262	Female	23	2013	HCN	Negative	N. meningitidis
2013_263	Female	3	2013	HCM	Negative	H. influenzae
2013_264	Female	46	2013	HCM	Negative	Negative
2013_265	Male	36	2013	HCN	Negative	Negative
2013_266	Male	18	2013	HCN	Negative	Negative
2013_267	Male	6	2013	HCN	Negative	S. pneumoniae	33
2013_268	Female	48	2013	HCN	Negative	S. pneumoniae	26	23F
2013_269	Male	5	2013	HCN	Negative	N. meningitidis
2013_270	Female	2	2013	HCN	Negative	Negative
2013_271	Male	3	2013	HCN	Negative	Negative
2013_272	Male	10	2013	HCN	Negative	S. pneumoniae	34
2013_273	Female	1	2013	HCN	Negative	H. influenzae
2013_274	Male	17	2013	HCN	Negative	S. pneumoniae	32	NT
2013_275	Male	29	2013	HCM	Negative	Negative
2013_276	Male	18	2013	HCB	Negative	N. meningitidis
2013_277	Male	3	2013	HCN	Negative	H. influenzae
2013_278	Female	6	2013	HCN	Negative	S. pneumoniae	25	6A/6B
2013_279	Male	46	2013	HCN	Negative	Negative
2013_280	Male	43	2013	HCN	Negative	Negative
2013_281	Male	12	2013	HCN	Negative	Negative
2013_282	Male	24	2013	HCN	Negative	S. pneumoniae	34
2013_283	Male	4	2013	HCN	Negative	S. pneumoniae	26	9V/9A
2013_284	Male	4	2013	HCN	Negative	N. meningitidis
2013_285	Male	16	2013	HCN	Negative	S. pneumoniae	33
2013_286	Female	59	2013	HCM	Negative	Negative
2013_287	Male	48	2013	HCM	Negative	Negative
2013_288	Male	9	2013	HCM	Negative	Negative
2013_289	Female	2	2013	HCM	Negative	Negative
2013_290	Male	4	2013	HCM	Negative	S. pneumoniae	35
2013_291	Male	12	2013	HCM	Negative	Negative
2013_292	Male	6	2013	HCN	Negative	Negative
2013_293	Male	59	2013	HCN	Negative	Negative
2013_294	Female	50	2013	HCN	Negative	Negative
2013_295	Female	35	2013	HCN	Negative	Negative
2013_296	Female	47	2013	HCN	Negative	Negative
2013_297	Male	5	2013	HCN	Negative	S. pneumoniae	35
2013_298	Female	46	2013	HCN	Negative	Negative
2013_299	Male	59	2013	HCN	Negative	S. pneumoniae	32	NT
2013_300	Male	8	2013	HCN	Negative	Negative
2013_301	Male	1	2013	HCN	Negative	N. meningitidis
2013_302	Male	48	2013	HCN	Negative	S. pneumoniae	34
2013_303	Female	25	2013	HCM	Negative	Negative
2013_304	Male	7	2013	HCM	Negative	Negative
2013_305	Male	24	2013	HCM	Negative	Negative
2013_306	Male	59	2013	HCM	Negative	Negative
2013_307	Female	5	2013	HCM	Negative	N. meningitidis
2013_308	Male	23	2013	HCM	Negative	S. pneumoniae	34	NT
2013_309	Male	11	2013	HCN	Negative	H. influenzae
2013_310	Male	12	2013	HCN	Negative	S. pneumoniae	32
2013_311	Male	11	2013	HCN	Negative	S. pneumoniae	32
2013_312	Female	5	2013	HCN	Negative	Negative
2013_313	Female	24	2013	HCN	Negative	S. pneumoniae	30	23F
2013_314	Male	24	2013	HCN	Negative	Negative
2013_315	Female	6	2013	HCN	Negative	H. influenzae
2013_316	Female	4	2013	HCN	Negative	Negative
2013_317	Female	6	2013	HCN	Negative	H. influenzae
2013_318	Female	4	2013	HCM	Negative	Negative
2013_319	Female	5	2013	HCN	Negative	S. pneumoniae	35
2013_320	Male	5	2013	HCN	Negative	S. pneumoniae	30	4
2013_321	Female	32	2013	HCN	Negative	Negative
2013_322	Female	6	2013	HCN	Negative	S. pneumoniae	33	NT
2013_323	Female	48	2013	HCN	Negative	Negative
2013_324	Female	7	2013	HCN	Negative	S. pneumoniae	33
2013_325	Male	59	2013	HCN	Negative	S. pneumoniae	34
2013_326	Male	24	2013	HCN	Negative	Negative
2013_327	Male	36	2013	HCN	Negative	Negative
2013_328	Male	4	2013	HCN	Negative	Negative
2013_329	Female	6	2013	HCN	Negative	Negative
2013_330	Female	5	2013	HCN	Negative	S. pneumoniae	21	14
2013_331	Male	50	2013	HCN	Negative	S. pneumoniae	33	6A/6B
2013_332	Female	8	2013	HCM	Negative	S. pneumoniae	35
2013_333	Female	7	2013	HCM	Negative	S. pneumoniae	32	NT
2013_334	Female	36	2013	HCN	Negative	H. influenzae
2013_335	Male	36	2013	HCN	Negative	Negative
2013_336	Female	38	2013	HCN	Negative	Negative
2013_337	Male	29	2013	HCN	Negative	Negative
2013_338	Male	48	2013	HCN	Negative	Negative
2013_339	Male	46	2013	HCN	Negative	Negative
2013_340	Female	16	2013	HCN	Negative	Negative
2013_341	Male	2	2013	HCN	Negative	S. pneumoniae	35
2013_342	Male	4	2013	HCN	Negative	S. pneumoniae	33	4
2013_343	Male	5	2013	HCN	Negative	S. pneumoniae	26	6A/6B
2013_344	Female	11	2013	HCN	Negative	S. pneumoniae	34	NT
2013_345	Female	7	2013	HCN	Negative	S. pneumoniae	35
2013_346	Female	4	2013	HCN	Negative	H. influenzae
2013_347	Female	4	2013	HCN	Negative	H. influenzae
2013_348	Female	5	2013	HCM	Negative	Negative
2013_349	Male	5	2013	HCM	Negative	Negative
2013_350	Male	56	2013	HCM	Negative	Negative
2013_351	Female	5	2013	HCM	Negative	Negative
2013_352	Male	0	2013	HCM	Negative	S. agalactiae
2013_353	Female	0	2013	HCN	Negative	S. agalactiae
2013_354	Female	37	2013	HCN	Negative	Negative
2013_355	Female	5	2013	HCN	Negative	S. pneumoniae	30	6A/6B
2013_356	Female	6	2013	HCN	Negative	S. pneumoniae	35
2013_357	Male	5	2013	HCN	Negative	N. meningitidis
2013_358	Male	43	2013	HCN	Negative	Negative
2013_359	Female	1	2013	HCN	Negative	S. pneumoniae	31	3
2013_360	Male	25	2013	HCN	Negative	S. pneumoniae	30	1
2013_361	Male	43	2013	HCN	Negative	S. pneumoniae	33
2013_362	Male	3	2013	HCN	Negative	Negative
2013_363	Male	11	2013	HCN	Negative	S. pneumoniae	34
2013_364	Female	10	2013	HCN	Negative	S. pneumoniae	35
2013_365	Female	17	2013	HCN	Negative	Negative
2013_366	Male	1	2013	HCN	Negative	S. pneumoniae	32	5
2013_367	Female	35	2013	HCN	Negative	Negative
2013_368	Male	48	2013	HCN	Negative	S. agalactiae
2013_369	Male	0	2013	HCN	Negative	S. agalactiae
2014_001	Female	11	2014	HCM	Negative	S. pneumoniae	34
2014_002	Male	48	2014	HCN	Negative	Negative
2014_003	Male	48	2014	HCB	Negative
2014_004	Female	7	2014	HCN	Negative	S. pneumoniae	32	1
2014_005	Male	8	2014	HCB	Negative
2014_006	Male	56	2014	HCM	Negative	Negative
2014_007	Male	8	2014	HCB	Negative
2014_008	Male	36	2014	HCN	Negative	Negative
2014_009	Male	5	2014	HCM	Negative	Negative
2014_010	Female	48	2014	HCB	Negative
2014_011	Female	59	2014	HCN	Negative	S. pneumoniae	33	1
2014_012	Female	5	2014	HCM	Negative	Negative
2014_013	Female	5	2014	HCN	Negative	S. pneumoniae	32	1
2014_014	Male	36	2014	HCB	Negative
2014_015	Female	5	2014	HCN	Negative	S. pneumoniae	33
2014_016	Male	7	2014	HCB	Negative
2014_017	Female	36	2014	HCM	Negative
2014_018	Female	6	2014	HCB	Negative
2014_019	Male	16	2014	HCN	Negative	Negative
2014_020	Female	20	2014	HCM	Negative	S. pneumoniae	34
2014_021	Male	3	2014	HCB	Negative
2014_022	Male	24	2014	HCN	Negative	Negative
2014_023	Male	36	2014	HCN	Negative	S. pneumoniae	32	5
2014_024	Female	2	2014	HCN	Negative	Negative
2014_025	Male	45	2014	HCM	Negative
2014_026	Male	48	2014	HCB	Negative
2014_027	Female	20	2014	HCB	Negative
2014_028	Male	38	2014	HCN	Negative	Negative
2014_029	Female	48	2014	HCB	Negative
2014_030	Male	4	2014	HCN	Negative	S. pneumoniae	32	NT
2014_031	Male	10	2014	HCB	Negative
2014_032	Female	48	2014	HCB	Negative	H. influenzae
2014_033	Male	6	2014	HCN	Negative	Negative
2014_034	Male	9	2014	HCM	Negative	S. pneumoniae	35
2014_035	Male	48	2014	HCB	Negative
2014_036	Male	24	2014	HCN	Negative	S. pneumoniae	35
2014_037	Male	36	2014	HCB	Negative
2014_038	Male	1	2014	HCB	Negative
2014_039	Male	29	2014	HCN	Negative	Negative
2014_040	Male	1	2014	HCB	Negative
2014_041	Male	46	2014	HCN	Negative	Negative
2014_042	Female	4	2014	HCN	Negative	Negative
2014_043	Female	10	2014	HCB	Negative
2014_044	Female	59	2014	HCB	Negative
2014_045	Male	37	2014	HCN	Negative	Negative
2014_046	Male	11	2014	HCN	Negative	Negative
2014_047	Male	7	2014	HCN	Negative	S. pneumoniae	35
2014_048	Female	4	2014	HCN	Negative	S. pneumoniae	34
2014_049	Female	5	2014	HCN	Negative
2014_050	Male	2	2014	HCN	Negative	Negative
2014_051	Male	19	2014	HCM	Negative	S. pneumoniae	32	NT
2014_052	Female	12	2014	HCN	Negative	S. pneumoniae	33	9V/9A
2014_053	Female	5	2014	HCN	Negative	S. pneumoniae	32	NT
2014_054	Female	43	2014	HCN	Negative	S. pneumoniae	31	NT
2014_055	Female	1	2014	HCN	Negative	Negative
2014_056	Male	5	2014	HCN	Negative	S. pneumoniae	30	NT
2014_057	Male	48	2014	HCN	Negative
2014_058	Female	1	2014	HCN	Negative	S. pneumoniae	32	NT
2014_059	Male	6	2014	HCN	Negative	S. pneumoniae	30	22F/22A
2014_060	Male	10	2014	HCM	Negative	S. pneumoniae	33
2014_061	Male	35	2014	HCN	Negative	S. pneumoniae	34
2014_062	Male	1	2014	HCN	Negative	S. pneumoniae	35
2014_063	Female	17	2014	HCN	Negative	Negative
2014_064	Female	43	2014	HCN	Negative	Negative
2014_065	Male	3	2014	HCN	Negative	Negative
2014_066	Male	14	2014	HCM	Negative	S. pneumoniae	35
2014_067	Female	7	2014	HCB	Negative
2014_068	Female	9	2014	HCB	Negative
2014_069	Male	25	2014	HCN	Negative	S. pneumoniae	30	12F/12A/12B/44/46
2014_070	Male	2	2014	HCB	Negative
2014_071	Male	1	2014	HCN	Negative
2014_072	Female	1	2014	HCN	Negative
2014_073	Female	11	2014	HCB	Negative
2014_074	Male	5	2014	HCN	Negative	Negative
2014_075	Male	18	2014	HCN	Negative
2014_076	Female	4	2014	HCN	Negative
2014_077	Female	5	2014	HCN	Negative	Negative
2014_078	Female	59	2014	HCN	Negative
2014_079	Female	8	2014	HCN	Negative
2014_080	Male	59	2014	HCN	Negative
2014_081	Male	25	2014	HCN	Negative
2014_082	Female	2	2014	HCM	Negative	S. pneumoniae	33	NT
2014_083	Female	17	2014	HCN	Negative
2014_084	Male	12	2014	HCN	Negative
2014_085	Male	59	2014	HCN	Negative
2014_086	Male	4	2014	HCN	Negative
2014_087	Male	8	2014	HCN	Negative	Negative
2014_088	Male	59	2014	HCN	Negative
2014_089	Male	24	2014	HCN	Negative	S. pneumoniae	32	NT
2014_090	Female	7	2014	HCN	Negative	Negative
2014_091	Female	59	2014	HCN	Negative
2014_092	Male	8	2014	HCN	Negative
2014_093	Male	21	2014	HCN	Negative	Negative
2014_094	Male	59	2014	HCN	Negative	S. pneumoniae	34
2014_095	Male	48	2014	HCN	Negative
2014_096	Male	39	2014	HCN	Negative	N. meningitidis
2014_097	Male	59	2014	HCN	Negative	Negative
2014_098	Female	36	2014	HCN	Negative	Negative
2014_099	Female	24	2014	HCN	Negative
2014_100	Male	7	2014	HCN	Negative
2014_101	Male	11	2014	HCN	Negative
2014_102	Male	26	2014	HCN	Negative	Negative
2014_103	Female	36	2014	HCN	Negative	Negative
2014_104	Male	4	2014	HCN	Negative	S. pneumoniae	30	15B/C
2014_105	Male	12	2014	HCN	Negative	Negative
2014_106	Male	1	2014	HCM	Negative	S. pneumoniae	23	8
2014_107	Female	15	2014	HCN	Negative
2014_108	Male	59	2014	HCN	Negative	Negative
2014_109	Female	48	2014	HCN	Negative
2014_110	Male	36	2014	HCN	Negative	N. meningitidis
2014_111	Female	36	2014	HCN	Negative	N. meningitidis
2014_112	Female	6	2014	HCN	Negative
2014_113	Female	59	2014	HCN	Negative	N. meningitidis
2014_114	Male	59	2014	HCN	Negative
2014_115	Male	11	2014	HCN	Negative
2014_116	Male	48	2014	HCN	Negative
2014_117	Male	10	2014	HCN	Negative
2014_118	Female	36	2014	HCN	Negative
2014_119	Female	12	2014	HCN	Negative
2014_120	Male	36	2014	HCN	Negative
2014_121	Male	3	2014	HCN	Negative
2014_122	Male	11	2014	HCN	Negative	Negative
2014_123	Female	2	2014	HCN	Negative
2014_124	Male	36	2014	HCN	Negative	Negative
2014_125	Male	36	2014	HCN	Negative	Negative
2014_126	Male	59	2014	HCN	Negative
2014_127	Male	1	2014	HCN	Negative	Negative
2014_128	Female	59	2014	HCN	Negative
2014_129	Female	24	2014	HCN	Negative
2014_130	Male	15	2014	HCN	Negative	Negative
2014_131	Male	14	2014	HCN	Negative	Negative
2014_132	Male	36	2014	HCM	Negative	S. pneumoniae	34
2014_133	Female	24	2014	HCN	Negative	Negative
2014_134	Female	10	2014	HCN	Negative
2014_135	Male	7	2014	HCN	Negative
2014_136	Male	48	2014	HCN	Negative
2014_137	Male	6	2014	HCN	Negative
2014_138	Male	59	2014	HCN	Negative
2014_139	Female	12	2014	HCN	Negative	Negative
2014_140	Female	24	2014	HCN	Negative
2014_141	Female	7	2014	HCN	Negative
2014_142	Male	2	2014	HCN	Negative
2014_143	Male	24	2014	HCN	Negative
2014_144	Female	24	2014	HCN	Negative
2014_145	Female	2	2014	HCN	Negative
2014_146	Male	59	2014	HCN	Negative
2014_147	Female	59	2014	HCN	Negative
2014_148	Male	24	2014	HCN	Negative
2014_149	Male	36	2014	HCN	Negative
2014_150	Female	24	2014	HCN	Negative
2014_151	Female	36	2014	HCN	Negative	Negative
2014_152	Male	59	2014	HCN	Negative
2014_153	Male	59	2014	HCN	Negative
2014_154	Female	3	2014	HCN	Negative
2014_155	Female	3	2014	HCN	Negative	Negative
2014_156	Male	10	2014	HCN	Negative	Negative
2014_157	Male	59	2014	HCN	Negative	N. meningitidis
2014_158	Female	59	2014	HCM	Negative	S. pneumoniae	34
2014_159	Female	48	2014	HCN	Negative	Negative
2014_160	Male	10	2014	HCN	Negative
2014_161	Male	22	2014	HCN	Negative	S. pneumoniae	33
2014_162	Female	4	2014	HCN	Negative
2014_163	Female	5	2014	HCN	Negative
2014_164	Male	6	2014	HCN	Negative
2014_165	Male	1	2014	HCN	Negative
2014_166	Female	2	2014	HCN	Negative
2014_167	Female	48	2014	HCN	Negative
2014_168	Female	48	2014	HCN	Negative
2014_169	Female	48	2014	HCN	Negative
2014_170	Male	24	2014	HCN	Negative
2014_171	Male	36	2014	HCN	Negative
2014_172	Male	6	2014	HCN	Negative
2014_173	Female	59	2014	HCN	Negative	Negative
2014_174	Female	5	2014	HCN	Negative
2014_175	Male	23	2014	HCN	Negative	Negative
2014_176	Male	24	2014	HCN	Negative	Negative
2014_177	Female	36	2014	HCN	Negative	Negative
2014_178	Female	48	2014	HCN	Negative
2014_179	Female	48	2014	HCM	Negative	S. pneumoniae	34
2014_180	Male	18	2014	HCN	Negative
2014_181	Female	59	2014	HCN	Negative	N. meningitidis
2014_182	Female	36	2014	HCN	Negative
2014_183	Female	2	2014	HCN	Negative	Negative
2014_184	Male	4	2014	HCN	Negative	N. meningitidis
2014_185	Male	4	2014	HCN	Negative
2014_186	Male	24	2014	HCN	Negative	Negative
2014_187	Female	29	2014	HCN	Negative	Negative
2014_188	Female	7	2014	HCN	Negative
2014_189	Female	8	2014	HCN	Negative
2014_190	Male	59	2014	HCN	Negative
2014_191	Male	48	2014	HCN	Negative
2014_192	Male	9	2014	HCN	Negative	Negative
2014_193	Female	20	2014	HCN	Negative
2014_194	Female	50	2014	HCN	Negative
2014_195	Male	36	2014	HCN	Negative
2014_196	Male	6	2014	HCN	Negative
2014_197	Male	6	2014	HCM	Negative	Negative
2014_198	Female	5	2014	HCM	Negative	Negative
2014_199	Male	59	2014	HCM	Negative	Negative
2014_200	Male	10	2014	HCM	Negative	Negative
2014_201	Male	48	2014	HCM	Negative	Negative
2014_202	Male	36	2014	HCM	Negative	Negative
2014_203	Male	9	2014	HCM	Negative	Negative
2014_204	Male	24	2014	HCM	Negative	Negative
2014_205	Female	10	2014	HCM	Negative	Negative
2014_206	Female	28	2014	HCM	Negative	Negative
2014_207	Female	12	2014	HCM	Negative	Negative
2014_208	Male	22	2014	HCM	Negative	Negative
2014_209	Male	24	2014	HCM	Negative	Negative
2014_210	Male	56	2014	HCM	Negative	Negative
2014_211	Male	52	2014	HCM	Negative	Negative
2014_212	Male	12	2014	HCM	Negative	Negative
2014_213	Male	59	2014	HCM	Negative	Negative
2014_214	Female	24	2014	HCM	Negative	Negative
2014_215	Female	19	2014	HCM	Negative	Negative
2015_001	Male	18	2015	HCM	Negative	Negative
2015_002	Male	48	2015	HCB	Negative	Negative
2015_003	Female	54	2015	HCB	Negative	Negative
2015_004	Female	59	2015	HCM	Negative	Negative
2015_005	Male	12	2015	HCN	Negative	N. meningitidis
2015_006	Male	17	2015	HCN	Negative	Negative
2015_007	Female	24	2015	HCB	Negative	Negative
2015_008	Male	17	2015	HCM	Negative	Negative
2015_009	Female	36	2015	HCB	Negative	Negative
2015_010	Male	48	2015	HCN	Negative	Negative
2015_011	Female	51	2015	HCM	Negative	Negative
2015_012	Female	59	2015	HCB	Negative	Negative
2015_013	Female	48	2015	HCB	Negative	Negative
2015_014	Male	48	2015	HCN	Negative	Negative
2015_015	Female	7	2015	HCN	Negative	Negative
2015_016	Female	24	2015	HCM	Negative	Negative
2015_017	Male	36	2015	HCB	Negative	Negative
2015_018	Female	37	2015	HCB	Negative	Negative
2015_019	Male	59	2015	HCM	Negative	Negative
2015_020	Female	59	2015	HCN	Negative	Negative
2015_021	Male	12	2015	HCN	Negative	Negative
2015_022	Female	13	2015	HCB	Negative	Negative
2015_023	Female	22	2015	HCM	Negative	Negative
2015_024	Male	36	2015	HCN	Negative	Negative
2015_025	Male	9	2015	HCB	Negative	Negative
2015_026	Male	36	2015	HCN	Negative	Negative
2015_027	Male	48	2015	HCM	Negative	Negative
2015_028	Female	3	2015	HCB	Negative	Negative
2015_029	Female	13	2015	HCN	Negative	Negative
2015_030	Male	11	2015	HCN	Negative	Negative
2015_031	Female	36	2015	HCB	Negative	Negative
2015_032	Male	48	2015	HCM	Negative	Negative
2015_033	Female	15	2015	HCM	Negative	Negative
2015_034	Female	16	2015	HCB	Negative	Negative
2015_035	Female	19	2015	HCN	Negative	Negative
2015_036	Male	1	2015	HCB	Negative	Negative
2015_037	Male	5	2015	HCN	Negative	Negative
2015_038	Male	13	2015	HCB	Negative	Negative
2015_039	Male	27	2015	HCN	Negative	Negative
2015_040	Male	48	2015	HCM	Negative	Negative
2015_041	Female	3	2015	HCB	Negative	Negative
2015_042	Female	48	2015	HCN	Negative	Negative
2015_043	Male	6	2015	HCM	Negative	Negative
2015_044	Female	46	2015	HCN	Negative	Negative
2015_045	Female	48	2015	HCB	Negative	Negative
2015_046	Male	4	2015	HCM	Negative	Negative
2015_047	Female	10	2015	HCN	Negative	Negative
2015_048	Male	59	2015	HCB	Negative	Negative
2015_049	Female	7	2015	HCB	Negative	Negative
2015_050	Male	7	2015	HCM	Negative	Negative
2015_051	Female	59	2015	HCN	Negative	H. influenzae
2015_052	Male	6	2015	HCN	Negative
2015_053	Male	11	2015	HCB	Negative	Negative
2015_054	Male	11	2015	HCM	Negative	Negative
2015_055	Female	1	2015	HCM	Negative	Negative
2015_056	Female	11	2015	HCB	Negative	Negative
2015_057	Male	48	2015	HCN	Negative	Negative
2015_058	Male	36	2015	HCB	Negative	Negative
2015_059	Female	59	2015	HCM	Negative	Negative
2015_060	Female	9	2015	HCB	Negative	Negative
2015_061	Male	36	2015	HCN	Negative
2015_062	Male	59	2015	HCM	Negative	Negative
2015_063	Female	7	2015	HCN	Negative
2015_064	Male	36	2015	HCB	Negative	Negative
2015_065	Female	48	2015	HCM	Negative	Negative
2015_066	Male	4	2015	HCM	Negative	Negative
2015_067	Female	13	2015	HCB	Negative	Negative
2015_068	Male	23	2015	HCN	Negative	Negative
2015_069	Male	12	2015	HCB	Negative	Negative
2015_070	Male	12	2015	HCM	Negative	Negative
2015_071	Male	23	2015	HCN	Negative
2015_072	Male	23	2015	HCB	Negative
2015_073	Female	2	2015	HCM	Negative	Negative
2015_074	Female	3	2015	HCB	Negative	Negative
2015_075	Female	48	2015	HCN	Negative	Negative
2015_076	Male	2	2015	HCB	Negative	Negative
2015_077	Male	6	2015	HCM	Negative	Negative
2015_078	Male	6	2015	HCN	Negative	Negative
2015_079	Male	36	2015	HCB	Negative	Negative
2015_080	Male	36	2015	HCM	Negative	Negative
2015_081	Male	9	2015	HCB	Negative	Negative
2015_082	Male	5	2015	HCB	Negative	Negative
2015_083	Male	23	2015	HCN	Negative	Negative
2015_084	Female	58	2015	HCN	Negative	Negative
2015_085	Female	36	2015	HCM	Negative	Negative
2015_086	Male	56	2015	HCN	Negative	Negative
2015_087	Male	7	2015	HCN	Negative	Negative
2015_088	Female	24	2015	HCM	Negative	Negative
2015_089	Female	40	2015	HCN	Negative	Negative
2015_090	Male	7	2015	HCN	Negative	Negative
2015_091	Male	12	2015	HCM	Negative	Negative
2015_092	Female	4	2015	HCM	Negative	Negative
2015_093	Female	36	2015	HCN	Negative	Negative
2015_094	Male	36	2015	HCM	Negative	Negative
2015_095	Male	48	2015	HCN	Negative	Negative
2015_096	Female	21	2015	HCM	Negative	Negative
2015_097	Female	23	2015	HCN	Negative	Negative
2015_098	Male	24	2015	HCM	Negative	Negative
2015_099	Male	23	2015	HCM	Negative	Negative
2015_100	Female	20	2015	HCM	Negative	Negative
2015_101	Female	3	2015	HCN	Negative	Negative
2015_102	Male	3	2015	HCN	Negative	Negative
2015_103	Male	59	2015	HCM	Negative	Negative
2015_104	Female	12	2015	HCM	Negative	Negative
2015_105	Female	20	2015	HCN	Negative	Negative
2015_106	Male	24	2015	HCN	Negative	Negative
2015_107	Male	6	2015	HCN	Negative	Negative
2015_108	Female	6	2015	HCN	Negative	Negative
2015_109	Male	36	2015	HCN	Negative	S. pneumoniae	35	22F/22A
2015_110	Female	36	2015	HCN	Negative	S. pneumoniae	27	15B/C
2015_111	Male	50	2015	HCM	Negative	Negative
2015_112	Male	23	2015	HCM	Negative	Negative
2015_113	Female	24	2015	HCM	Negative	Negative
2015_114	Female	21	2015	HCM	Negative	Negative
2015_115	Female	24	2015	HCN	Negative	Negative
2015_116	Male	24	2015	HCN	Negative	Negative
2015_117	Male	11	2015	HCM	Negative	Negative
2015_118	Male	5	2015	HCM	Negative	Negative
2015_119	Male	2	2015	HCN	Negative	S. pneumoniae	30	8
2015_120	Female	2	2015	HCM	Negative	Negative
2015_121	Female	48	2015	HCM	Negative	Negative
2015_122	Female	21	2015	HCN	Negative	Negative
2015_123	Male	21	2015	HCN	Negative	Negative
2015_124	Male	21	2015	HCM	Negative	Negative
2015_125	Male	14	2015	HCM	Negative	Negative
2015_126	Male	19	2015	HCN	Negative	Negative
2015_127	Male	19	2015	HCN	Negative	Negative
2015_128	Female	4	2015	HCM	Negative	Negative
2015_129	Female	12	2015	HCN	Negative	Negative
2015_130	Female	47	2015	HCN	Negative	Negative
2015_131	Female	9	2015	HCM	Negative	Negative
2015_132	Female	5	2015	HCM	Negative	Negative
2015_133	Male	36	2015	HCM	Negative	Negative
2015_134	Male	2	2015	HCM	Negative	Negative
2015_135	Male	1	2015	HCM	Negative	Negative
2015_136	Female	48	2015	HCM	Negative	Negative
2015_137	Male	11	2015	HCM	Negative	Negative
2015_138	Male	4	2015	HCM	Negative	Negative
2015_139	Female	24	2015	HCM	Negative	Negative
2015_140	Female	24	2015	HCM	Negative	Negative
2015_141	Male	30	2015	HCM	Negative	Negative
2015_142	Female	58	2015	HCM	Negative	Negative
2015_143	Female	18	2015	HCM	Negative	Negative
2015_144	Female	15	2015	HCM	Negative	Negative
2015_145	Male	2	2015	HCM	Negative	Negative
2015_146	Male	3	2015	HCM	Negative	Negative
2015_147	Male	2	2015	HCM	Negative	Negative
2015_148	Male	36	2015	HCM	Negative	Negative
2015_149	Female	23	2015	HCM	Negative	Negative
2015_150	Female	16	2015	HCM	Negative	Negative
2015_151	Female	1	2015	HCM	Negative	Negative
2015_152	Female	1	2015	HCM	Negative	Negative
2015_153	Female	48	2015	HCM	Negative	Negative
2015_154	Female	36	2015	HCM	Negative	Negative
2015_155	Female	24	2015	HCN	Negative	Negative
2015_156	Female	36	2015	HCN	Negative	Negative
2015_157	Male	12	2015	HCN	Negative	Negative
2015_158	Female	6	2015	HCN	Negative	Negative
2015_159	Female	59	2015	HCN	Negative	Negative
2015_160	Female	10	2015	HCN	Negative	Negative
